# Supplementary material for: Acetylation proteomics and metabolomics analyses reveal the involvement of starch synthase undergoing acetylation modification during UV-B stress resistance in Rhododendron Chrysanthum Pall
Source: Hereditas. 2024 May 3;161:15. doi: 10.1186/s41065-024-00320-4 (PMC11067277; doi:10.1186/s41065-024-00320-4)
Supplement: Supplementary file 2 — Supplementary Material 2. [file 41065_2024_320_MOESM2_ESM.xlsx]

## Sheet: Sheet1
Table S1. Biochemical information of R. chrysanthum under UV-B stress
Group	O Step	J Step	I Step	P Step	Fv/Fm	Sucrose content（mg/g）	Strach （mass fraction %）
CG	746±151.51a	2379±517.22a	3279±548.69a	3388±490.58a	0.763±0.003a	0.165±0.001a	1.019±0.145b
BG	769±192.44a	1853±489.28b	2411±645.57b	2612±701.26b	0.686±0.012b	0.081±0.001b	5.993±0.308a
Note: The above results are mean ± standard deviation of 3 samples. Same lowercase letters indicate non-significant differences, different lowercase letters indicate significant differences（P<0.05）.
