# Supplementary material for: Acetylation proteomics and metabolomics analyses reveal the involvement of starch synthase undergoing acetylation modification during UV-B stress resistance in Rhododendron Chrysanthum Pall
Source: Hereditas. 2024 May 3;161:15. doi: 10.1186/s41065-024-00320-4 (PMC11067277; doi:10.1186/s41065-024-00320-4)
Supplement: Supplementary file 4 — Supplementary Material 4. [file 41065_2024_320_MOESM4_ESM.xlsx]

## Sheet: Sheet1
Table S3. Functional classification of DEPs in R. chrysanthum under UV-B stress
COG/KOG category	Category description	No.of Protein
METABOLISM	[Q] Secondary metabolites biosynthesis, transport and catabolism	27
METABOLISM	[C] Energy production and conversion	32
METABOLISM	[G] Carbohydrate transport and metabolism	46
INFORMATION STORAGE AND PROCESSING	[B] Chromatin structure and dynamics	8
CELLULAR PROCESSES AND SIGNALING	[M] Cell wall/membrane/envelope biogenesis	8
CELLULAR PROCESSES AND SIGNALING	[O] Posttranslational modification, protein turnover, chaperones	85
CELLULAR PROCESSES AND SIGNALING	[U] Intracellular trafficking, secretion, and vesicular transport	42
POORLY CHARACTERIZED	[S] Function unknown	41
METABOLISM	[I] Lipid transport and metabolism	21
METABOLISM	[E] Amino acid transport and metabolism	22
CELLULAR PROCESSES AND SIGNALING	[Z] Cytoskeleton	10
INFORMATION STORAGE AND PROCESSING	[A] RNA processing and modification	43
METABOLISM	[P] Inorganic ion transport and metabolism	13
INFORMATION STORAGE AND PROCESSING	[J] Translation, ribosomal structure and biogenesis	50
INFORMATION STORAGE AND PROCESSING	[K] Transcription	7
CELLULAR PROCESSES AND SIGNALING	[T] Signal transduction mechanisms	29
INFORMATION STORAGE AND PROCESSING	[L] Replication, recombination and repair	19
METABOLISM	[F] Nucleotide transport and metabolism	8
CELLULAR PROCESSES AND SIGNALING	[Y] Nuclear structure	3
METABOLISM	[H] Coenzyme transport and metabolism	13
CELLULAR PROCESSES AND SIGNALING	[V] Defense mechanisms	4
CELLULAR PROCESSES AND SIGNALING	[D] Cell cycle control, cell division, chromosome partitioning	4
