# Supplementary material for: Acetylation proteomics and metabolomics analyses reveal the involvement of starch synthase undergoing acetylation modification during UV-B stress resistance in Rhododendron Chrysanthum Pall
Source: Hereditas. 2024 May 3;161:15. doi: 10.1186/s41065-024-00320-4 (PMC11067277; doi:10.1186/s41065-024-00320-4)
Supplement: Supplementary file 5 — Supplementary Material 5. [file 41065_2024_320_MOESM5_ESM.xlsx]

## Sheet: Sheet1
Table S4. Subcellular localizations of DEPs in R. chrysanthum under UV-B stress
Subcellular localization	Number of proteins
chloroplast	331
cytoplasm	194
nucleus	141
plasma membrane	42
other	39
mitochondria	33
extracellular	27
