# Supplementary material for: Acetylation proteomics and metabolomics analyses reveal the involvement of starch synthase undergoing acetylation modification during UV-B stress resistance in Rhododendron Chrysanthum Pall
Source: Hereditas. 2024 May 3;161:15. doi: 10.1186/s41065-024-00320-4 (PMC11067277; doi:10.1186/s41065-024-00320-4)
Supplement: Supplementary file 6 — Supplementary Material 6. [file 41065_2024_320_MOESM6_ESM.xlsx]

## Sheet: Sheet1
Table S5.Three-dimensional structural information of key enzymes in the starch and sucrose metabolic pathways in Rhododendron chrysanthum
Protein Name	hydrophobic cluster					salt bridges
	Cluster ID	Aera(A)	No.Contacts	Contacts/Residue	Area/Residue(A)	Fraction of Charged Residues (FCR)	Kappa value (κ)
SS	0	1576.9	40	2.5	39.4	0.23	0.16
	1	3125.6	68	3.1	46
	2	517.1	13	2.2	39.8
	3	443.5	8	2	55.4
	4	193.9	5	1.7	38.8
	5	129	2	1	64.5
	6	1765.7	38	3.8	46.5
	7	1924.2	46	2.6	41.8
	8	130.8	2	1	65.4
	9	469.6	7	1.8	67.1
	10	1564	40	2.5	39.1
	11	3158.9	68	3.1	46.5
	12	512.6	13	2.2	39.4
	13	438.8	8	2	54.9
	14	190.4	5	1.7	38.1
	15	126.3	2	1	63.2
	16	1774.8	39	3.9	45.5
	17	1876.3	46	2.6	40.8
	18	129.2	2	1	64.6
	19	458.3	7	1.8	65.5
GBSS	0	163.8	6	1.5	27.3	0.24	0.15
	1	668.2	16	2.3	41.8
	2	1969.8	45	2.4	43.8
	3	54.7	2	1	27.4
	4	1327.3	33	3.7	40.2
	5	144.5	2	1	72.3
	6	215.6	5	1.7	43.1
	7	51.9	2	1	25.9
	8	82.4	2	1	41.2
	9	2102.2	43	3.1	48.9
	10	2277	52	3.1	43.8
	11	113.9	2	1	57
